# Supplementary material for: Potential Effect of Glutamine in the Improvement of Intestinal Stem Cell Proliferation and the Alleviation of Burn-Induced Intestinal Injury via Activating YAP: A Preliminary Study
Source: Nutrients. 2023 Apr 4;15(7):1766. doi: 10.3390/nu15071766 (PMC10097377; doi:10.3390/nu15071766)
Supplement: Supplementary file 1 [file nutrients-15-01766-s001.zip]

Archive with 1 entries (1 files):
- nutrients-2298693-supplementary.pdf
